# Supplementary material for: Broadly neutralizing antibodies isolated from HEV convalescents confer protective effects in human liver-chimeric mice
Source: Nat Commun. 2025 Feb 26;16:1995. doi: 10.1038/s41467-025-57182-1 (PMC11865592; doi:10.1038/s41467-025-57182-1)
Supplement: Supplementary file 4 — Source Data [file 41467_2025_57182_MOESM4_ESM.xlsx]

## Sheet: Figure 1i
Figure 1i
	IgG1 conc. [µg/ml]	10			1			0,1			0,01			0,001			0,0001
	p60.35	75.2004	81.9519	87.8637	79.7094	97.5936	89.1412	81.9639	90.3743	75.7275	75.2004	87.9679	80.8375	50.8517	71.123	70.6175	-10.02	38.6364	38.6799
	p60.12	93.9015	95.9664	97.0614	96.2471	92.9412	92.6534	91.5559	93.9496	98.5307	86.8647	93.9496	91.9188	67.631	43.5294	55.1858	0.0781861	-6.89076	8.90233
	p60.1	97.4425	100	98.1855	89.2583	87.9464	97.1292	94.8849	76.9802	98.1618	92.3274	84.6715	93.6747	51.9182	59.4306	48.3193	-14.578	-6.57895	24.6462
	p60.15	88.1081	93.7097	97.2782	97.2973	71.875	93.1818	85.4054	71.0396	94.8529	81.0811	76.4599	94.5783	55.6757	41.2811	39.916	0	15.9774	-15.684
	p60.13	97.2789	52.5806	96.9758	92.7438	69.1964	88.1579	85.941	77.7228	93.3824	82.7664	73.7226	74.6988	51.9274	38.6121	29.8319	-2.49433	16.5414	-2.24057
	p60.34	40.481	69.9198	51.4549	85.1202	77.139	77.6437	85.1202	77.139	88.5025	81.0621	79.5455	91.0575	24.2485	44.6524	52.7324	5.31062	-13.1016	43.7899
	p60.45	93.5135	96.129	99.0927	89.7297	69.1964	97.488	85.9459	61.3861	97.4265	85.4054	81.9343	81.9277	36.7568	9.78648	26.8908	-7.56757	-6.57895	22.8774
	p61.15	92.4324	96.6129	98.7903	88.6486	37.7232	96.7703	87.027	68.8119	96.3235	75.1351	66.0584	85.5422	15.6757	11.3879	18.9076	-14.5946	-17.8571	12.6179
	p60.5	74.4246	89.3548	89.4153	95.9079	65.1786	82.7751	90.2813	65.099	84.5588	82.6087	64.9635	69.2771	1.79028	48.7544	23.5294	-41.1765	1.8797	-7.1934
	p60.6	85.6777	84.5161	80.9476	86.1893	80.5804	90.311	75.9591	73.2673	85.2941	71.867	57.8467	50.3012	9.97442	26.8683	14.2857	-18.6701	-9.3985	-4.36321
	p60.10	88.2086	54.5161	80.6452	76.4172	83.2589	82.0574	80.4989	70.297	75.7353	41.0431	4.19708	-0.301205	-6.12245	-16.9039	-18.0672	3.40136	-16.7293	5.54245
	p60.26	92.4941	79.8319	86.0415	86.3956	91.9328	83.1029	51.2119	42.521	55.9205	26.8178	46.5546	16.9836	18.3737	6.21849	-8.72947	31.509	-4.87395	9.63699
	p60.36	71.853	81.8487	81.6335	50.2737	69.7479	62.5324	-2.2674	13.2773	11.1063	4.76935	30.4202	-10.1988	1.01642	-10.9244	-10.9334	12.7443	-4.87395	-24.892
	p60.4	89.7698	92.2581	90.3226	24.8082	45.7589	40.4306	25.3197	-6.93069	3.67647	38.6189	20.073	3.31325	5.88235	17.7936	10.084	-20.7161	10.3383	5.54245
	p60.11	25.2595	55.3846		7.61246	-116.265		61.9377	39.5028		46.3668	14.2012		43.2526	-88.3562		20.7612	6.99588

## Sheet: Figure 1j
Figure 1j
	IgG1 conc. [µg/ml]	10			1			0,1			0,01			0,001			0,0001
	p60.35	-27.7078	-16.2123	-41.8288	1.76322	18.6514	5.44747	21.4106	29.627	21.2062	3.27456	16.0689	22.0817	18.3879	28.3357	11.5759	-17.1285	16.0689	3.6965
	p60.12	85.3846	88.1853	87.4329	73.0769	61.9305	68.0988	60	52.0849	42.9646	25.3846	19.2664	24.5972	19.2308	25.1737	2.36305	-10	-6.33205	3.32975
	p60.1	84.9246	72.1854	85.9265	70.6081	69.2053	77.4824	30.8696	54.8013	28.9289	-10.6897	17.053	17.6701	-22.6351	17.053	9.22596	0	8.11258	16.9664
	p60.15	83.4171	78.1457	83.1118	54.3919	53.3113	76.7787	-53.913	17.5497	-14.699	4.82759	0.165563	-24.5504	-6.41892	2.64901	0.781861	-34.1667	-14.7351	-21.7357
	p60.13	67.5879	49.3377	12.7443	44.2568	52.8146	42.2987	10	35.4305	2.89289	19.3103	36.9205	0.0781861	2.7027	32.4503	-18.921	-0.833333	-8.77483	3.59656
	p60.34	5.38462	-14.2085	-28.5714	-6.15385	4.82625	11.0634	0.769231	10.0772	-46.9388	4.61538	10.0772	5.26316	-5.38462	10.0772	25.5639	-20.7692	7.45174	-12.1375
	p60.45	69.0955	64.7351	69.742	66.5541	62.7483	59.8905	38.6957	47.8477	29.6325	-10.6897	16.0596	25.4105	19.9324	16.5563	19.7811	35.8333	-23.6755	21.8921
	p61.15	74.3719	65.7285	84.5192	56.4189	50.3311	53.5575	4.78261	15.5629	-2.73651	24.4828	14.5695	11.337	27.027	11.5894	11.337	29.1667	-7.28477	5.70758
	p60.5	12.5628	-26.6556	-15.4027	16.8919	7.61589	-25.9578	-6.95652	-4.30464	-2.73651	-11.7241	18.543	-9.06959	-4.39189	-4.80132	10.6333	-8.33333	-3.80795	9.22596
	p60.6	17.0854	-26.6556	-38.6239	0.675676	7.61589	-5.55121	-57.8261	-4.30464	-16.1063	7.93103	18.543	7.81861	-7.43243	-4.80132	2.89289	-1.66667	-3.80795	-24.5504
	p60.10	2.76382	4.13907	-12.588	7.77027	36.4238	7.11493	-20	4.63576	1.48554	23.4483	27.9801	-8.36591	12.8378	11.0927	2.18921	21.6667	1.65563	5.70758
	p60.26	33.8462	48.1467	40.0644	10	6.79537	8.16327	23.8462	-1.08108	21.6971	10.7692	12.7027	10.0967	3.84615	-39.1506	17.8303	4.61538	4.82625	1.39635
	p60.36	-20.1511	-11.0473	-44.4553	17.6322	26.3989	8.07393	18.3879	21.8795	15.9533	19.1436	28.9813	32.5875	16.8766	27.0445	1.07004	-2.01511	14.132	-8.56031
	p60.4	-2.51256	-19.2053	-1.32916	25	20.5298	-1.32916	-3.04348	18.0464	-4.14386	-1.37931	28.9735	40.8913	-2.36486	-3.80795	22.5958	5	-3.31126	21.8921
	p60.11	0	0	0	0	0	0	0	0	0	0	0	0	0	0	0	0	0	0

## Sheet: Figure 2a
Figure 2a
	Averages
		Non-glycosylated			Glycosylated
	Blank	0.002	0.003	0.004	0.03	0.072	0.084
	p60.1	1.473	1.523	1.586	0.135	0.26	0.272
	p60.4	0.318	0.347	0.351	0.137	0.141	0.145
	p60.5	0.295	0.303	0.3	0.169	0.167	0.17
	p60.6	0.366	0.361	0.37	0.146	0.136	0.148
	p60.10	1.314	1.329	1.323	0.155	0.153	0.163
	p60.12	1.513	1.581	1.575	0.24	0.186	0.239
	p60.13	1.606	1.548	1.537	0.609	0.616	0.805
	p60.15	1.579	1.575	1.529	1.095	1.048	1.217
	p60.26	0.565	0.551	0.575	0.146	0.144	0.139
	p60.34	0.665	0.66	0.651	0.163	0.155	0.154
	p60.35	0.914	0.862	0.866	0.156	0.118	0.145
	p60.36	0.264	0.271	0.243	0.12	0.134	0.133
	p60.45	1.459	1.445	1.465	0.712	0.724	0.766
	p61.15	1.518	1.593	1.591	1.328	1.286	1.327
	Technical replicate 1
		Non-glycosylated			Glycosylated
	Blank	0.004	0.001	0.002	0.032	0.034	0.025
	p60.1	1.438	1.511	1.47	0.125	0.126	0.155
	p60.4	0.301	0.338	0.315	0.13	0.141	0.14
	p60.5	0.289	0.299	0.297	0.169	0.167	0.171
	p60.6	0.397	0.329	0.372	0.149	0.14	0.149
	p60.10	1.357	1.321	1.265	0.155	0.15	0.16
	p60.12	1.508	1.54	1.491	0.28	0.196	0.244
	p60.13	1.613	1.751	1.454	0.609	0.6	0.619
	p60.15	1.519	1.425	1.794	1.138	1.068	1.079
	p60.26	0.651	0.482	0.564	0.153	0.147	0.139
	p60.34	0.879	0.537	0.579	0.166	0.159	0.164
	p60.35	0.9	1.015	0.817	0.186	0.137	0.145
	p60.36	0.239	0.356	0.197	0.128	0.1	0.133
	p60.45	2	1.209	1.168	0.691	0.732	0.713
	p61.15	1.177	1.532	1.845	1.348	1.296	1.339
	Technical replicate 2
		Non-glycosylated			Glycosylated
	Blank	0.002	0.004	0.001	0.023	0.102	0.092
	p60.1	1.52	1.739	1.312	0.285	0.198	0.297
	p60.4	0.393	0.315	0.334	0.14	0.14	0.142
	p60.5	0.313	0.293	0.304	0.136	0.165	0.201
	p60.6	0.378	0.384	0.32	0.136	0.145	0.129
	p60.10	1.317	1.47	1.2	0.145	0.162	0.152
	p60.12	1.37	1.771	1.602	0.172	0.149	0.236
	p60.13	1.728	1.417	1.5	0.738	0.621	0.489
	p60.15	1.521	1.606	1.598	1.016	1.103	1.025
	p60.26	0.427	0.478	0.748	0.145	0.144	0.142
	p60.34	0.677	0.645	0.66	0.148	0.154	0.165
	p60.35	0.807	0.878	0.901	0.11	0.119	0.125
	p60.36	0.275	0.238	0.3	0.136	0.135	0.133
	p60.45	1.357	1.478	1.5	0.733	0.72	0.719
	p61.15	1.52	1.689	1.571	1.243	1.328	1.287
	Technical replicate 3
		Non-glycosylated			Glycosylated
	Blank	0.006	0.003	0.002	0.054	0.142	0.057
	p60.1	1.633	1.561	1.564	0.277	0.268	0.273
	p60.4	0.358	0.345	0.351	0.152	0.14	0.143
	p60.5	0.296	0.303	0.301	0.177	0.163	0.171
	p60.6	0.369	0.371	0.37	0.152	0.149	0.143
	p60.10	1.359	1.255	1.354	0.162	0.167	0.16
	p60.12	1.609	1.579	1.538	0.29	0.195	0.232
	p60.13	1.532	1.542	1.537	0.808	0.806	0.8
	p60.15	1.678	1.501	1.41	1.219	1.188	1.244
	p60.26	0.594	0.546	0.585	0.137	0.139	0.142
	p60.34	0.88	0.494	0.579	0.155	0.15	0.157
	p60.35	0.847	0.878	0.873	0.147	0.149	0.14
	p60.36	0.245	0.223	0.263	0.13	0.13	0.138
	p60.45	1.404	1.47	1.52	0.705	0.784	0.81
	p61.15	1.708	1.57	1.495	1.308	1.405	1.27

## Sheet: Figure 2b
Figure 2b
	conc. of glycosylated pORF2 [µg/ml]	8			1,6			0,32			0,064			0,0128			no pORF2
	no IgG	109.041	107.195	106.349	85.4795	97.1341	108.228	89.863	97.3171	91.6333	97.5342	98.4146	96.0167	91.5068	92.1951	92.5726	126.575	107.744	105.201
	p60.1	10.9589	5.30488	5.11393	12.6027	4.93902	3.33971	7.12329	5.4878	2.60915	8.76712	10.061	2.60915	8.21918	4.20732	4.80083	8.21918	3.47561	2.81788
	p60.12	9.86301	5.12195	3.86154	17.5342	7.86585	3.54844	9.86301	4.7561	2.60915	9.86301	6.76829	3.13098	6.0274	4.57317	3.33971	13.1507	6.03659	3.44408
	p60.15	89.863	103.72	92.0508	51.5068	83.9634	65.8549	23.5616	23.0488	2.08732	20.8219	6.76829	2.60915	15.8904	5.4878	4.48774	12.6027	6.03659	4.07027
	p61.15	102.112	44.6341	96.4342	66.5839	37.6829	86.2063	77.5155	37.5	83.9102	9.68944	5.30488	9.8104	7.70186	8.78049	5.94886	7.20497	2.56098	8.34928

## Sheet: Figure 2c
Figure 2c
	Patient ID	p60.1	p60.12	p60.15	p61.15
	1	0.617	0.258	1.295	1.884
	2	0.136	0.066	0.682	0.877
	3	0.51	0.41	1.123	2.014
	4	0.219	0.127	0.977	1.569
	5	0.276	0.197	0.522	1.324
	6	0.07	0.013	0.979	1.571
	7	0.098	0.012	1.018	1.401
	8	0.121	0.054	1.029	1.186
	9	0.074	0.05	0.723	1.588
	10	0.111	0.074	1.022	1.617
	11	0.07	0.028	1.215	1.811
	12	0.035	0.013	0.873	0.991
	13	0.106	0.082	0.888	1.616
	14	0.064	0.041	0.658	1.332

## Sheet: Figure 2d
Figure 2d
	Patient ID	untreated		10µg		1µg		0.1µg
	3	128.205	71.7949	5.12821	2.5641	2.5641	2.5641	2.5641	2.5641
	5	67.5862	132.414	0.689655	2.06897	1.37931	3.44828	3.44828	2.75862
	9	92.5	107.5	1	0.5	2.5	2.5	5	2.5
	13	142.857	57.1429	0	9.52381	66.6667	28.5714	28.5714	38.0952
	14	113.89	86.1097	0.410046	0.102512	11.8913	0.512558	0.512558	0.615069

## Sheet: Figure 2e
Figure 2e
Cross-genotype ELISA
	Averages
		Neg control			p60.1			p60.12			p60.15			p61.15			8G12
	HEV gt1	0.002	0.001	0.001	1.411	1.265	1.051	1.293	1.277	1.337	1.324	1.316	1.368	1.264	1.281	1.261	1.076	1.024	1.164
	HEV gt2	0	0	0	1.239	1.23	1.304	1.255	1.296	1.243	1.169	1.33	1.263	1.11	1.238	1.081	1.029	1.023	1.039
	HEV gt3	0.003	0.003	0.002	1.443	1.33	1.301	1.263	1.258	1.159	1.187	1.195	1.116	1.163	1.126	1.246	1.081	1.118	1.025
	HEV gt4	0.002	0.002	0.001	1.39	1.214	1.311	1.22	1.325	1.391	1.485	1.355	1.456	1.249	1.299	1.362	1.056	1.083	0.972
	rat-HEV	0.001	0.003	0.001	1.041	1.022	0.87	1.095	1.115	1.038	0.194	0.178	0.26	0.31	0.214	0.189	0.166	0.256	0.269
	Glycosylated	0	0	0	0.229	0.173	0.18	0.149	0.188	0.176	1.255	1.201	1.171	1.119	0.986	0.861	0.899	0.848	0.809
	Technical replicate 1
		Neg control			p60.1			p60.12			p60.15			p61.15			8G12
	HEV gt1	0.002	0.002	0.002	1.42	1.45	1.363	1.291	1.289	1.299	1.331	1.319	1.322	1.26	1.271	1.261	1.081	1.119	1.028
	HEV gt2	0	0	0	1.201	1.3	1.216	1.235	1.29	1.24	1.187	1.195	1.125	1.121	1.057	1.152	1.029	1.026	1.032
	HEV gt3	0.003	0.003	0.003	1.398	1.471	1.46	1.25	1.296	1.243	1.152	1.12	1.29	1.164	1.12	1.205	1.08	1.128	1.035
	HEV gt4	0.002	0.002	0.002	1.321	1.49	1.36	1.263	1.248	1.155	1.485	1.484	1.486	1.226	1.25	1.271	1.05	1.128	0.99
	rat-HEV	0.001	0.001	0.001	1.03	1.031	1.064	1.092	1.138	1.055	0.2	0.192	0.19	0.321	0.299	0.31	0.16	0.179	0.159
	HEV gt3-secreted	0	0	0	0.233	0.26	0.193	0.179	0.139	0.129	1.26	1.245	1.26	1.119	1.067	1.171	0.873	0.87	0.954
	Technical replicate 2
		Neg control			p60.1			p60.12			p60.15			p61.15			8G12
	HEV gt1	0.001	0.001	0.001	1.146	1.354	1.295	1.21	1.284	1.337	1.324	1.316	1.308	1.29	1.272	1.281	1.02	1.022	1.03
	HEV gt2	0	0	0	1.263	1.268	1.159	1.306	1.289	1.293	1.36	1.322	1.308	1.239	1.214	1.261	1.026	1.013	1.03
	HEV gt3	0.003	0.003	0.003	1.301	1.329	1.36	1.335	1.228	1.211	1.27	1.107	1.208	1.124	1.13	1.124	1.131	1.118	1.105
	HEV gt4	0.002	0.002	0.002	1.259	1.14	1.243	1.485	1.324	1.166	1.348	1.346	1.371	1.249	1.278	1.37	1.156	1.098	0.995
	rat-HEV	0.003	0.003	0.003	1.019	1.026	1.021	1.121	1.057	1.167	0.13	0.157	0.247	0.182	0.29	0.17	0.316	0.249	0.203
	HEV gt3-secreted	0	0	0	0.17	0.15	0.2	0.278	0.186	0.1	1.255	1.212	1.136	1.11	0.986	0.862	0.927	0.818	0.799
	Technical replicate 3
		Neg control			p60.1			p60.12			p60.15			p61.15			8G12
	HEV gt1	0.001	0.001	0.001	1.022	1.101	1.03	1.296	1.278	1.437	1.377	1.359	1.368	1.261	1.261	1.261	1.162	1.17	1.16
	HEV gt2	0	0	0	1.32	1.29	1.302	1.244	1.245	1.24	1.459	1.16	1.17	1.076	1.014	1.153	1.049	1.028	1.04
	HEV gt3	0.002	0.002	0.002	1.301	1.31	1.292	1.169	1.2	1.108	1.117	1.115	1.116	1.216	1.251	1.271	1.02	1.027	1.028
	HEV gt4	0.001	0.001	0.001	1.311	1.31	1.311	1.39	1.391	1.392	1.464	1.458	1.446	1.334	1.39	1.362	0.962	0.992	0.962
	rat-HEV	0.001	0.001	0.001	0.91	0.829	0.871	1.005	1.1	1.009	0.196	0.375	0.209	0.199	0.179	0.189	0.269	0.278	0.26
	HEV gt3-secreted	0	0	0	0.171	0.179	0.19	0.174	0.179	0.175	1.17	1.172	1.171	0.892	0.83	0.861	0.819	0.8	0.808

## Sheet: Figure 5a
Figure 5a
	qRT-PCR, HEV RNA (IU/ml)
		M418	M418RL	M418RR		M391R	M391L	M416RL
	0	0	0	0		0	0	0
	1	80	20	50		1080000	12000000	39700000
	2	80	20	50		3710000	39200000	37700000
	3	80	20	50		6920000	87600000	186000000
	4	80	20	50		153000000	12400000	136000000
	5	2650	20	50		11000000		44000000
	6	200	20	50		14600000		120000000
	7	12100	20	50		13400000		74000000
	human IgG1
	weeks	human IgG p60.1 treated #1	human IgG p60.1 treated #2	human IgG p60.1 treated #3
	0	68.079	77.6
	1	35.804	31.65	34.2
	2	5.666	5.2	25.4
	3	0.976	1.05	7.7
	4	0.177	0.4	2.71
	5			0.66
	6			0.4
	7

## Sheet: Figure 5b
Figure 5b
			d0		d3		d5		d7		d10		d13		d17		d21		d24		d26		d28		d31		d35		d38		d42		d45		d52		d62
		CT	Titer [IU/ml]	CT	Titer [IU/ml]	CT	Titer [IU/ml]	CT	Titer [IU/ml]	CT	Titer [IU/ml]	CT	Titer [IU/ml]	CT	Titer [IU/ml]	CT	Titer [IU/ml]	CT	Titer [IU/ml]	CT	Titer [IU/ml]	CT	Titer [IU/ml]	CT	Titer [IU/ml]	CT	Titer [IU/ml]	CT	Titer [IU/ml]	CT	Titer [IU/ml]	CT	Titer [IU/ml]	CT	Titer [IU/ml]	CT	Titer [IU/ml]
	Donor I	20.1	1.40563e+07	19.8	1.71929e+07	20.2	1.31435e+07	20.2	1.31435e+07	19.7	1.8387e+07					21.4	5.87205e+06					18.5	4.11557e+07					20.7	9.39529e+06			20	1.50325e+07	20.4	1.14919e+07	20.6	1.00478e+07
	Donor II	19.5	2.10296e+07	18.3	4.70706e+07	18.5	4.11557e+07	17.7	7.04223e+07	18.5	4.11557e+07
	Donor III	18.6	3.84831e+07	19.4	2.249e+07	17.8	6.58491e+07	17.6	7.5313e+07	19.7	1.8387e+07					21.5	5.49073e+06					20.1	1.40563e+07					20.5	1.07456e+07			20	1.50325e+07	20.9	8.21467e+06	20.9	8.21467e+06
	Donor IV	22.7	2.45307e+06	22.2	3.43171e+06	22.2	3.43171e+06	22.9	2.14482e+06	22.5	2.80563e+06					22.7	2.45307e+06					22.6	2.62343e+06					22.3	3.20885e+06			22.1	3.67003e+06	23.7	1.25346e+06
	Donor V	21.7	4.80076e+06	22.1	3.67003e+06	21.5	5.49073e+06	21.9	4.19749e+06	21.5	5.49073e+06					22	3.92491e+06					22.1	3.67003e+06					22.3	3.20885e+06			21.4	5.87205e+06	22	3.92491e+06
	AB I	neg	24	30.3	14912.5	32.3	3893.59	30.1	17055.7	31.1	8715.05	neg	24	neg	24	neg	24	neg	24	neg	24	neg	24	neg	24	neg	24	neg	24	neg	24	neg	24	neg	24	neg	24
	AB II	neg	24	neg	24	neg	24	35.6	424.688	neg	24	neg	24	neg	24	neg		neg	24	neg	24	neg	24	neg	24	neg	24	neg	24	neg	24	neg	24	neg	24	neg	24
	AB IV	neg	24	neg	24	neg	24	neg	24	neg	24					neg	24					neg	24					neg	24			neg	24	neg	24
	AB V	neg	24	neg	24	neg	24	39.2	37.8713	neg	24					neg	24					neg	24					neg	24			neg	24	neg	24
	Control I	neg	24	29.4	27289.1	29.9	19507	28.4	53406	28.4	53406	28.6	46695	31.3	7619.91	30.5	13038.6	29.8	20861.7	29.4	27289.1	27.9	74711.9	28.2	61081.5	26.5	191263	26.5	191263	25.6	350002	24.7	640487	22.1	3.67003e+06	21.6	5.13417e+06
	Control II	neg	24	neg	24	30.7	11400.1	25	523637	25.6	350002	29.6	23860	33.6	1626.56	32.1	4453.18	30.8	10659.8	30.8	10659.8	30.2	15948.1	29.1	33378.7	28.2	61081.5	27.6	91384	26	267565	25.5	374309	24.3	837819	22.8	2.29377e+06
	Control III	neg	24	26.8	156369	26.7	167228	27.8	79900.6	23.1	1.8753e+06	28.7	43662.6	31.6	6229.74	30.6	12191.9	29.2	31211.2	30.8	10659.8	29.6	23860	28.8	40827.2	28.5	49937.9	27.2	119539	26	267565	25.2	457836	23.8	1.17206e+06	23.6	1.34051e+06
	Control IV	neg	24	neg	24	neg	24	neg	24	37.4	126.821					28.4	53406					26.5	191263					19.2	2.57223e+07			18.2	5.03396e+07	18.2	5.03396e+07
	Control V	neg	24	neg	24	neg	24	36.1	303.578	31.7	5825.19					25.6	350002					20.9	8.21467e+06					19.2	2.57223e+07			18.1	5.38357e+07	18.8	3.36473e+07

## Sheet: Figure S1
Figure S1:

[truncated: 6 more sheets: Figure S3a, Figure S3b, Figure S5, Figure S9, Figure S10, Table S7]
